# Supplementary material for: Phylogenetic and Spatiotemporal Analyses of the Complete Genome Sequences of Avian Coronavirus Infectious Bronchitis Virus in China During 1985–2020: Revealing Coexistence of Multiple Transmission Chains and the Origin of LX4-Type Virus
Source: Front Microbiol. 2022 Apr 4;13:693196. doi: 10.3389/fmicb.2022.693196 (PMC9013971; doi:10.3389/fmicb.2022.693196)
Supplement: Supplementary Figure 1 — Distribution of 212 IBV isolates in China. Distribution is presented as the number of isolates per province or autonomous city (zone), from most cases (45, dark red) to no case (0, white). [file Data_Sheet_1.ZIP]

Archive with 18 entries (18 files):
- Supplementary material/Supplementary Figure 1.tif
- Supplementary material/Supplementary Figure 2.pdf
- Supplementary material/Supplementary Figure 3.tif
- Supplementary material/Supplementary Figure 4.pdf
- Supplementary material/Supplementary Figure 5.tif
- Supplementary material/Supplementary Figure 6.pdf
- Supplementary material/Supplementary Figure 7.pdf
- Supplementary material/Supplementary Table 1.pdf
- Supplementary material/Supplementary Table 10.doc
- Supplementary material/Supplementary Table 11.doc
- Supplementary material/Supplementary Table 2.xlsx
- Supplementary material/Supplementary Table 3.doc
- Supplementary material/Supplementary Table 4.doc
- Supplementary material/Supplementary Table 5.xlsx
- Supplementary material/Supplementary Table 6.doc
- Supplementary material/Supplementary Table 7.doc
- Supplementary material/Supplementary Table 8.doc
- Supplementary material/Supplementary Table 9.doc
