# Supplementary material for: Phylogenetic and Spatiotemporal Analyses of the Complete Genome Sequences of Avian Coronavirus Infectious Bronchitis Virus in China During 1985–2020: Revealing Coexistence of Multiple Transmission Chains and the Origin of LX4-Type Virus
Source: Front Microbiol. 2022 Apr 4;13:693196. doi: 10.3389/fmicb.2022.693196 (PMC9013971; doi:10.3389/fmicb.2022.693196)
Supplement: Supplementary Figure 1 — Distribution of 212 IBV isolates in China. Distribution is presented as the number of isolates per province or autonomous city (zone), from most cases (45, dark red) to no case (0, white). [file Data_Sheet_1.ZIP › Supplementary material/Supplementary Table 5.xlsx]

## Sheet: Summary table
Table subdividing the dataset of the IBV isolates in the world
	Year
Country	2000	2003	2004	2005	2006	2008	2009	2010	2011	2012	2013	2014	2015	2016	2017	2018	2019	Totale
Australia									1	1								2
Brazil	1											1						2
Canada													2		5			7
Egypt										1		2		1				4
India		2								1	1							4
Iran													1					1
Italy											1							1
Jordan			1															1
Malaysia												1	1					2
Nigeria					1													1
Pakistan													1					1
Peru												1						1
Poland			1				1			1				2	1			6
South Korea		1		1	1	3	1	1	1	2					4	1		16
Sweden								1										1
United Kingdom									5	1								6
Uruguay							1		1									2
USA		1	1		1							2	2	2			1	10
Totale	1	4	3	1	3	3	3	2	8	7	2	7	7	5	10	1	1	68
